# Supplementary material for: Extensive sampling and high-throughput sequencing reveal Posidoniomycesatricolor gen. et sp. nov. (Aigialaceae, Pleosporales) as the dominant root mycobiont of the dominant Mediterranean seagrass Posidoniaoceanica
Source: MycoKeys. 2019 Jun 26;55:59–86. doi: 10.3897/mycokeys.55.35682 (PMC6609996; doi:10.3897/mycokeys.55.35682)
Supplement: XML Treatment for Posidoniomyces [file mycokeys.55.35682-treatment1.xml]

<!DOCTYPE tp:taxon-treatment
  PUBLIC "-//TaxonX//DTD Taxonomic Treatment Publishing DTD v0 20100105//EN" "tax-treatment-NSO.dtd">
<tp:taxon-treatment xmlns:tp="http://www.plazi.org/taxpub"><tp:treatment-meta><kwd-group><label>Taxon classification</label><kwd><named-content xmlns:xlink="http://www.w3.org/1999/xlink" content-type="kingdom">Fungi</named-content></kwd><kwd><named-content xmlns:xlink="http://www.w3.org/1999/xlink" content-type="order">Pleosporales</named-content></kwd><kwd><named-content xmlns:xlink="http://www.w3.org/1999/xlink" content-type="family">Aigialaceae</named-content></kwd></kwd-group><mixed-citation publication-type="journal"><person-group><name><surname>Vohník</surname><given-names>Martin</given-names></name><name><surname>Borovec</surname><given-names>Ondřej</given-names></name><name><surname>Kolaříková</surname><given-names>Zuzana</given-names></name><name><surname>Sudová</surname><given-names>Radka</given-names></name><name><surname>Réblová</surname><given-names>Martina</given-names></name></person-group><article-title>Extensive sampling and high-throughput sequencing reveal <italic><tp:taxon-name><tp:taxon-name-part taxon-name-part-type="genus" reg="Posidoniomyces">Posidoniomyces</tp:taxon-name-part><tp:taxon-name-part taxon-name-part-type="species" reg="atricolor">atricolor</tp:taxon-name-part></tp:taxon-name></italic> gen. et sp. nov. (<tp:taxon-name><tp:taxon-name-part taxon-name-part-type="family">Aigialaceae</tp:taxon-name-part></tp:taxon-name>, <tp:taxon-name><tp:taxon-name-part taxon-name-part-type="order">Pleosporales</tp:taxon-name-part></tp:taxon-name>) as the dominant root mycobiont of the dominant Mediterranean seagrass <italic><tp:taxon-name><tp:taxon-name-part taxon-name-part-type="genus" reg="Posidonia">Posidonia</tp:taxon-name-part><tp:taxon-name-part taxon-name-part-type="species" reg="oceanica">oceanica</tp:taxon-name-part></tp:taxon-name></italic></article-title><source>MycoKeys</source><day>26</day><month>6</month><year>2019</year><volume>55</volume><fpage>59</fpage><lpage>86</lpage><pub-id pub-id-type="doi">10.3897/mycokeys.55.35682</pub-id></mixed-citation></tp:treatment-meta><tp:nomenclature><tp:taxon-name>
              <tp:taxon-name-part taxon-name-part-type="genus" reg="Posidoniomyces">Posidoniomyces</tp:taxon-name-part>
              <object-id xmlns:xlink="http://www.w3.org/1999/xlink" content-type="mycobank" xlink:type="simple">MB830266</object-id>
            </tp:taxon-name><tp:taxon-authority>Vohník &amp; Réblová</tp:taxon-authority><tp:taxon-status xmlns:xlink="http://www.w3.org/1999/xlink" xlink:type="simple">gen. nov.</tp:taxon-status></tp:nomenclature><tp:treatment-sec sec-type="diagnosis" id="SECID0EXHAI"><title>Diagnosis.</title><p>In vivo, colonisation pattern of host roots resembles colonisation by the so-called dark septate endophytes (<abbrev xmlns:xlink="http://www.w3.org/1999/xlink" xlink:title="dark septate endophytes" id="ABBRID0E4HAI" xlink:type="simple">DSE</abbrev>) ubiquitous in the roots of most terrestrial plants. However, the dark septate hyphae and microsclerotia of <italic><tp:taxon-name><tp:taxon-name-part taxon-name-part-type="genus" reg="Posidoniomyces">Posidoniomyces</tp:taxon-name-part></tp:taxon-name></italic> never colonise vascular tissues of the host roots and are mostly confined to the hypodermis.</p></tp:treatment-sec><tp:treatment-sec sec-type="type species" id="SECID0EIIAI"><title>Type species.</title><p><italic><tp:taxon-name><tp:taxon-name-part taxon-name-part-type="genus" reg="Posidoniomyces">Posidoniomyces</tp:taxon-name-part><tp:taxon-name-part taxon-name-part-type="species" reg="atricolor">atricolor</tp:taxon-name-part></tp:taxon-name></italic> Vohník &amp; Réblová</p></tp:treatment-sec><tp:treatment-sec sec-type="etymology" id="SECID0EZIAI"><title>Etymology.</title><p>Named after the host seagrass <italic><tp:taxon-name><tp:taxon-name-part taxon-name-part-type="genus" reg="Posidonia">Posidonia</tp:taxon-name-part><tp:taxon-name-part taxon-name-part-type="species" reg="oceanica">oceanica</tp:taxon-name-part></tp:taxon-name></italic> and <italic>myces</italic> (Greek), meaning fungus.</p></tp:treatment-sec><tp:treatment-sec sec-type="description" id="SECID0EMJAI"><title>Description.</title><p>Root mycobiont of the dominant and endemic Mediterranean seagrass <italic><tp:taxon-name><tp:taxon-name-part taxon-name-part-type="genus" reg="Posidonia">Posidonia</tp:taxon-name-part><tp:taxon-name-part taxon-name-part-type="species" reg="oceanica">oceanica</tp:taxon-name-part></tp:taxon-name></italic>. In vivo, hyphae brown, septate, forming intracellular microsclerotia in the hypodermis of the terminal fine roots and finger-like pseudoparenchymatous net on the surface of these roots, i.e. a colonisation pattern resembling the <abbrev xmlns:xlink="http://www.w3.org/1999/xlink" xlink:title="dark septate endophytes" id="ABBRID0E4JAI" xlink:type="simple">DSE</abbrev> association ubiquitous in the roots of terrestrial plants. In vitro, two distinct colonial morphotypes named compact and mycelial (often with aerial hyphae) are consistently formed. Colonies brown, mycelium composed of septate, hyaline, subhyaline to pigmented hyphae with intercalary, terminal, rarely lateral, one-celled globose, subglobose to ellipsoidal swellings that are prominent especially on the surface of the compact colonies. Sexual state unknown.</p></tp:treatment-sec></tp:taxon-treatment>
