# Supplementary material for: Extensive sampling and high-throughput sequencing reveal Posidoniomycesatricolor gen. et sp. nov. (Aigialaceae, Pleosporales) as the dominant root mycobiont of the dominant Mediterranean seagrass Posidoniaoceanica
Source: MycoKeys. 2019 Jun 26;55:59–86. doi: 10.3897/mycokeys.55.35682 (PMC6609996; doi:10.3897/mycokeys.55.35682)
Supplement: XML Treatment for Posidoniomyces atricolor [file mycokeys.55.35682-treatment2.xml]

<!DOCTYPE tp:taxon-treatment
  PUBLIC "-//TaxonX//DTD Taxonomic Treatment Publishing DTD v0 20100105//EN" "tax-treatment-NSO.dtd">
<tp:taxon-treatment xmlns:tp="http://www.plazi.org/taxpub"><tp:treatment-meta><kwd-group><label>Taxon classification</label><kwd><named-content xmlns:xlink="http://www.w3.org/1999/xlink" content-type="kingdom">Fungi</named-content></kwd><kwd><named-content xmlns:xlink="http://www.w3.org/1999/xlink" content-type="order">Pleosporales</named-content></kwd><kwd><named-content xmlns:xlink="http://www.w3.org/1999/xlink" content-type="family">Aigialaceae</named-content></kwd></kwd-group><mixed-citation publication-type="journal"><person-group><name><surname>Vohník</surname><given-names>Martin</given-names></name><name><surname>Borovec</surname><given-names>Ondřej</given-names></name><name><surname>Kolaříková</surname><given-names>Zuzana</given-names></name><name><surname>Sudová</surname><given-names>Radka</given-names></name><name><surname>Réblová</surname><given-names>Martina</given-names></name></person-group><article-title>Extensive sampling and high-throughput sequencing reveal <italic><tp:taxon-name><tp:taxon-name-part taxon-name-part-type="genus" reg="Posidoniomyces">Posidoniomyces</tp:taxon-name-part><tp:taxon-name-part taxon-name-part-type="species" reg="atricolor">atricolor</tp:taxon-name-part></tp:taxon-name></italic> gen. et sp. nov. (<tp:taxon-name><tp:taxon-name-part taxon-name-part-type="family">Aigialaceae</tp:taxon-name-part></tp:taxon-name>, <tp:taxon-name><tp:taxon-name-part taxon-name-part-type="order">Pleosporales</tp:taxon-name-part></tp:taxon-name>) as the dominant root mycobiont of the dominant Mediterranean seagrass <italic><tp:taxon-name><tp:taxon-name-part taxon-name-part-type="genus" reg="Posidonia">Posidonia</tp:taxon-name-part><tp:taxon-name-part taxon-name-part-type="species" reg="oceanica">oceanica</tp:taxon-name-part></tp:taxon-name></italic></article-title><source>MycoKeys</source><day>26</day><month>6</month><year>2019</year><volume>55</volume><fpage>59</fpage><lpage>86</lpage><pub-id pub-id-type="doi">10.3897/mycokeys.55.35682</pub-id></mixed-citation></tp:treatment-meta><tp:nomenclature><tp:taxon-name>
              <tp:taxon-name-part taxon-name-part-type="genus" reg="Posidoniomyces">Posidoniomyces</tp:taxon-name-part>
              <tp:taxon-name-part taxon-name-part-type="species" reg="atricolor">atricolor</tp:taxon-name-part>
              <object-id xmlns:xlink="http://www.w3.org/1999/xlink" content-type="mycobank" xlink:type="simple">MB830267</object-id>
            </tp:taxon-name><tp:taxon-authority>Vohník &amp; Réblová</tp:taxon-authority><tp:taxon-status xmlns:xlink="http://www.w3.org/1999/xlink" xlink:type="simple">sp. nov.</tp:taxon-status><xref ref-type="fig" rid="F5">Figs 5</xref><xref ref-type="fig" rid="F6">, 6</xref></tp:nomenclature><tp:treatment-sec sec-type="Typification" id="SECID0E2LAI"><title>Typification.</title><p>CROATIA. Dubrovnik-Neretva County: Potomje, Borak (<named-content xmlns:xlink="http://www.w3.org/1999/xlink" content-type="dwc:verbatimCoordinates" xlink:type="simple"><named-content content-type="geo-json" specific-use="{&#34;type&#34;:&#34;Point&#34;,&#34;coordinates&#34;:[17.346850,42.922360]}" id="NCID0EEMAI" xlink:type="simple">42.92236N, 17.34685E</named-content></named-content>), isolated from a surface-sterilised healthy-looking terminal root of <italic><tp:taxon-name><tp:taxon-name-part taxon-name-part-type="genus" reg="Posidonia">Posidonia</tp:taxon-name-part><tp:taxon-name-part taxon-name-part-type="species" reg="oceanica">oceanica</tp:taxon-name-part></tp:taxon-name></italic>, 28 Sep 2016, M.Vohník &amp; O.Borovec BRK-21 (holotype: PRA-15294!, dried culture – compact morphotype from a surface-sterilised root segment; isotype: PRA-15295!, dried culture – mycelial morphotype derived from the original compact colony).</p></tp:treatment-sec><tp:treatment-sec sec-type="etymology" id="SECID0EGNAI"><title>Etymology.</title><p><italic><tp:taxon-name><tp:taxon-name-part taxon-name-part-type="genus" reg="Atricolor">Atricolor</tp:taxon-name-part></tp:taxon-name></italic> (L), meaning black, dark coloured, referring to the dark pigmented hyphae.</p></tp:treatment-sec><tp:treatment-sec sec-type="description" id="SECID0ETNAI"><title>Description in culture.</title><p><italic>Mycelial colonial morphotype</italic>: Colonies on PCA 6–8 mm in diameter in 3 mo, circular, convex, appearing woolly, margin entire, aerial mycelium abundant, densest at the centre, cobwebby towards the margin, white to grey with a pale brown zone at the margin, colony surface with a dark brown hue formed by substrate mycelium and released pigment; reverse brown. <italic>Compact colonial morphotype</italic>: Colonies on PCA 5–6 mm in diameter in 8 mo, irregular, pulvinate, deeply furrowed, appearing mucoid-waxy to faintly floccose, of a “cartilage” consistency, become hollow upon aging, margin lobate, aerial mycelium scant, hyaline to pale brown, colony surface dark brown; reverse dark brown. Compact colonies, which are formed in vitro on sterilised roots of <italic><tp:taxon-name><tp:taxon-name-part taxon-name-part-type="genus" reg="Posidonia">P.</tp:taxon-name-part><tp:taxon-name-part taxon-name-part-type="species" reg="oceanica">oceanica</tp:taxon-name-part></tp:taxon-name></italic>, become irregular in shape, folded and furrowed in an almost cerebriform pattern, cacao brown, ca. 5–6 mm long on the longest side after several months of cultivation. <italic>Hyphae</italic> hyaline to pale brown, septate, smooth-walled and 2–3(–3.5) µm wide, often with terminal, intercalary, rarely with lateral, one-celled, thick-walled globose, subglobose to ellipsoidal swellings 10–14 µm wide; hyphae frequently protrude from these swellings and continue growing. Surface of the compact colonies covered by hyaline to subhyaline, smooth-walled hyphae with terminal, capitate swellings. Chlamydospores, conidiogenous cells or conidia, ascomatal initials and ascomata not observed.</p></tp:treatment-sec><tp:treatment-sec sec-type="description" id="SECID0EKPAI"><title>Description in vivo.</title><p>In vivo <italic>hyphae</italic> pigmented, septate, smooth-walled and (2–)3–4(–5) µm wide, colonising root cells of the host and/or forming an extraradical hyphal sheath, i.e. a finger-like pseudoparenchymatous net on the root surface. <italic><tp:taxon-name><tp:taxon-name-part taxon-name-part-type="genus" reg="Microsclerotia">Microsclerotia</tp:taxon-name-part></tp:taxon-name></italic> intracellular, melanised, round or elongated and 8–10(–17) µm wide, present in the <italic><tp:taxon-name><tp:taxon-name-part taxon-name-part-type="genus" reg="Posidonia">P.</tp:taxon-name-part><tp:taxon-name-part taxon-name-part-type="species" reg="oceanica">oceanica</tp:taxon-name-part></tp:taxon-name></italic> root hypodermis. Intracellular hyphae also infrequently occur in the rhizodermis.</p></tp:treatment-sec><tp:treatment-sec sec-type="material" id="SECID0EEQAI"><title>Specimens examined.</title><p>Croatia. Dubrovnik-Neretva County: Potomje, Borak (<named-content xmlns:xlink="http://www.w3.org/1999/xlink" content-type="dwc:verbatimCoordinates" xlink:type="simple"><named-content content-type="geo-json" specific-use="{&#34;type&#34;:&#34;Point&#34;,&#34;coordinates&#34;:[17.346850,42.922360]}" id="NCID0ENQAI" xlink:type="simple">42.92236N, 17.34685E</named-content></named-content>), isolated from surface-sterilised healthy-looking terminal roots of <italic><tp:taxon-name><tp:taxon-name-part taxon-name-part-type="genus" reg="Posidonia">P.</tp:taxon-name-part><tp:taxon-name-part taxon-name-part-type="species" reg="oceanica">oceanica</tp:taxon-name-part></tp:taxon-name></italic>, 28 Sep 2016, M.Vohník &amp; O.Borovec BRK-11 (PRA-15296); ibid., BRK-25 (PRA-15298); BRK-34 (PRA-15297); BRK-60 (PRA-15300); BRK-61 (PRA-15293); BRK-76 (PRA-15302); BRK-87 (PRA-15299); BRK-93 (PRA-15301), BRK-97 (PRA-15303). Croatia. Split-Dalmatia County: Palagruža archipelago, Gangaro Island I (<named-content xmlns:xlink="http://www.w3.org/1999/xlink" content-type="dwc:verbatimCoordinates" xlink:type="simple"><named-content content-type="geo-json" specific-use="{&#34;type&#34;:&#34;Point&#34;,&#34;coordinates&#34;:[15.434100,43.863900]}" id="NCID0EARAI" xlink:type="simple">43.8639N, 15.4341E</named-content></named-content>), isolated from a surface-sterilised healthy-looking terminal root of <italic><tp:taxon-name><tp:taxon-name-part taxon-name-part-type="genus" reg="Posidonia">P.</tp:taxon-name-part><tp:taxon-name-part taxon-name-part-type="species" reg="oceanica">oceanica</tp:taxon-name-part></tp:taxon-name></italic>, 3 September 2012, M.Vohník &amp; O.Borovec M8. France. Provence-Alpes-Côte d’Azur Region: Var Department, Saint-Raphaël, Cap Roux (<named-content xmlns:xlink="http://www.w3.org/1999/xlink" content-type="dwc:verbatimCoordinates" xlink:type="simple"><named-content content-type="geo-json" specific-use="{&#34;type&#34;:&#34;Point&#34;,&#34;coordinates&#34;:[6.919510,43.450260]}" id="NCID0ETRAI" xlink:type="simple">43.45026N, 6.91951E</named-content></named-content>), isolated from a surface-sterilised healthy-looking terminal root of <italic><tp:taxon-name><tp:taxon-name-part taxon-name-part-type="genus" reg="Posidonia">P.</tp:taxon-name-part><tp:taxon-name-part taxon-name-part-type="species" reg="oceanica">oceanica</tp:taxon-name-part></tp:taxon-name></italic>, 17 June 2012, M.Vohník P10. France. Provence-Alpes-Côte d’Azur Region: Alpes-Maritimes Department, Antibes (<named-content xmlns:xlink="http://www.w3.org/1999/xlink" content-type="dwc:verbatimCoordinates" xlink:type="simple"><named-content content-type="geo-json" specific-use="{&#34;type&#34;:&#34;Point&#34;,&#34;coordinates&#34;:[7.122090,43.557260]}" id="NCID0EGSAI" xlink:type="simple">43.55726N, 7.12209E</named-content></named-content>), isolated from a surface-sterilised healthy-looking terminal root of <italic><tp:taxon-name><tp:taxon-name-part taxon-name-part-type="genus" reg="Posidonia">P.</tp:taxon-name-part><tp:taxon-name-part taxon-name-part-type="species" reg="oceanica">oceanica</tp:taxon-name-part></tp:taxon-name></italic>, 18 June 2012, M.Vohník P11. France. Provence-Alpes-Côte d’Azur Region: Var Department, Sanary-sur-Mer (<named-content xmlns:xlink="http://www.w3.org/1999/xlink" content-type="dwc:verbatimCoordinates" xlink:type="simple"><named-content content-type="geo-json" specific-use="{&#34;type&#34;:&#34;Point&#34;,&#34;coordinates&#34;:[5.775450,43.120540]}" id="NCID0EZSAI" xlink:type="simple">43.12054N, 5.77545E</named-content></named-content>), isolated from a surface-sterilised healthy-looking terminal root of <italic><tp:taxon-name><tp:taxon-name-part taxon-name-part-type="genus" reg="Posidonia">P.</tp:taxon-name-part><tp:taxon-name-part taxon-name-part-type="species" reg="oceanica">oceanica</tp:taxon-name-part></tp:taxon-name></italic>, 19 June 2012, M.Vohník P15. Italy. Liguria Region: Savona Province, Gulf of Genoa, Finale Ligure (<named-content xmlns:xlink="http://www.w3.org/1999/xlink" content-type="dwc:verbatimCoordinates" xlink:type="simple"><named-content content-type="geo-json" specific-use="{&#34;type&#34;:&#34;Point&#34;,&#34;coordinates&#34;:[8.367650,44.173370]}" id="NCID0EMTAI" xlink:type="simple">44.17337N, 8.36765E</named-content></named-content>), isolated from a surface-sterilised healthy-looking terminal root of <italic><tp:taxon-name><tp:taxon-name-part taxon-name-part-type="genus" reg="Posidonia">P.</tp:taxon-name-part><tp:taxon-name-part taxon-name-part-type="species" reg="oceanica">oceanica</tp:taxon-name-part></tp:taxon-name></italic>, 17 June 2012, M.Vohník P09. Spain. Girona Province: L’Escala (<named-content xmlns:xlink="http://www.w3.org/1999/xlink" content-type="dwc:verbatimCoordinates" xlink:type="simple"><named-content content-type="geo-json" specific-use="{&#34;type&#34;:&#34;Point&#34;,&#34;coordinates&#34;:[3.168920,42.107440]}" id="NCID0E6TAI" xlink:type="simple">42.10744N, 3.16892E</named-content></named-content>), isolated from a surface-sterilised healthy-looking terminal root of <italic><tp:taxon-name><tp:taxon-name-part taxon-name-part-type="genus" reg="Posidonia">P.</tp:taxon-name-part><tp:taxon-name-part taxon-name-part-type="species" reg="oceanica">oceanica</tp:taxon-name-part></tp:taxon-name></italic>, 18 June 2012, M.Vohník P20.</p></tp:treatment-sec><tp:treatment-sec sec-type="habitat" id="SECID0EPUAI"><title>Habitat and distribution.</title><p>Root mycobiont of the dominant and endemic Mediterranean seagrass <italic><tp:taxon-name><tp:taxon-name-part taxon-name-part-type="genus" reg="Posidonia">Posidonia</tp:taxon-name-part><tp:taxon-name-part taxon-name-part-type="species" reg="oceanica">oceanica</tp:taxon-name-part></tp:taxon-name></italic>. So far known only from the NW Mediterranean Sea.</p></tp:treatment-sec><tp:treatment-sec sec-type="notes" id="SECID0EAVAI"><title>Notes.</title><p>Both colonial morphotypes, named compact and mycelial, appeared on surface-sterilised root segments of <italic><tp:taxon-name><tp:taxon-name-part taxon-name-part-type="genus" reg="Posidonia">P.</tp:taxon-name-part><tp:taxon-name-part taxon-name-part-type="species" reg="oceanica">oceanica</tp:taxon-name-part></tp:taxon-name></italic> and after inoculation also on solid agar media but the compact colonies with the cerebriform pattern formed only on the original root segments. All examined colonies of <italic><tp:taxon-name><tp:taxon-name-part taxon-name-part-type="genus" reg="Posidoniomyces">P.</tp:taxon-name-part><tp:taxon-name-part taxon-name-part-type="species" reg="atricolor">atricolor</tp:taxon-name-part></tp:taxon-name></italic> emerging from the original root segments developed from melanised microsclerotia formed exclusively intracellularly in the <italic><tp:taxon-name><tp:taxon-name-part taxon-name-part-type="genus" reg="Posidonia">P.</tp:taxon-name-part><tp:taxon-name-part taxon-name-part-type="species" reg="oceanica">oceanica</tp:taxon-name-part></tp:taxon-name></italic> hypodermis (Figure <xref ref-type="fig" rid="F5">5d, h</xref>). The mycelial morphotype was observed on <abbrev xmlns:xlink="http://www.w3.org/1999/xlink" xlink:title="modified Melin-Norkrans" id="ABBRID0E4WAI" xlink:type="simple">MMN</abbrev> and PCA, while compact colonies were formed on <abbrev xmlns:xlink="http://www.w3.org/1999/xlink" xlink:title="potato dextrose agar" id="ABBRID0EBXAI" xlink:type="simple">PDA</abbrev> and PCA (<xref ref-type="bibr" rid="B77">Vohník et al. 2016</xref>; this study). When the surface of a colony exhibiting the compact colonial morphotype was washed regularly with sterile tap water, fragments of hyphae were released to form minute daughter colonies (Figure <xref ref-type="fig" rid="F6">6e</xref>). These daughter colonies were either of a rhizoidal form composed of substrate mycelium and continued to develop the mycelial morphotype or they assumed the compact colony character from the beginning (Figure <xref ref-type="fig" rid="F6">6f</xref>). A new hypha was often formed through the globose swelling, regardless of its position on the hypha (Figures <xref ref-type="fig" rid="F6">6i–k</xref>).</p><fig id="F5" position="float" orientation="portrait"><label>Figure 5.</label><caption><p>In vivo root colonisation pattern and in vitro cultural aspects of <italic><tp:taxon-name><tp:taxon-name-part taxon-name-part-type="genus" reg="Posidoniomyces">Posidoniomyces</tp:taxon-name-part><tp:taxon-name-part taxon-name-part-type="species" reg="atricolor">atricolor</tp:taxon-name-part></tp:taxon-name></italic>. <bold>a</bold> In vivo colonisation on the root surface (arrows) and in the hypodermis (asterisks) of <italic><tp:taxon-name><tp:taxon-name-part taxon-name-part-type="genus" reg="Posidonia">P.</tp:taxon-name-part><tp:taxon-name-part taxon-name-part-type="species" reg="oceanica">oceanica</tp:taxon-name-part></tp:taxon-name></italic><bold>b</bold><abbrev xmlns:xlink="http://www.w3.org/1999/xlink" xlink:title="dark septate endophytes" id="ABBRID0ESZAI" xlink:type="simple">DSE</abbrev> colonisation on the root surface <bold>c</bold> germinating microsclerotia stained with trypan blue (arrows) <bold>d</bold> compact colony developed from microsclerotia (arrow) <bold>e</bold> surface-sterilised root segments yielding <italic><tp:taxon-name><tp:taxon-name-part taxon-name-part-type="genus" reg="Posidoniomyces">P.</tp:taxon-name-part><tp:taxon-name-part taxon-name-part-type="species" reg="atricolor">atricolor</tp:taxon-name-part></tp:taxon-name></italic> compact colonies (black arrows), sometimes with substrate mycelium (white arrows) <bold>f</bold> compact colonial morphotype <bold>g</bold> mycelial colonial morphotype <bold>h</bold> mycelial morphotype developing from microsclerotia (arrows) in transversal section. Scale bars: 20 μm (<bold>a, b</bold>), 50 μm (<bold>c</bold>), 100 μm (<bold>d</bold>), 200 μm (<bold>f, h</bold>), 500 μm (<bold>g</bold>).</p></caption><graphic xmlns:xlink="http://www.w3.org/1999/xlink" xlink:href="mycokeys-55-059-g005.jpg" position="float" orientation="portrait" xlink:type="simple" id="oo_313323.jpg"/></fig><fig id="F6" position="float" orientation="portrait"><label>Figure 6.</label><caption><p>Colonial morphotypes of <italic><tp:taxon-name><tp:taxon-name-part taxon-name-part-type="genus" reg="Posidoniomyces">Posidoniomyces</tp:taxon-name-part><tp:taxon-name-part taxon-name-part-type="species" reg="atricolor">atricolor</tp:taxon-name-part></tp:taxon-name></italic> in vitro (type isolate BRK-21). <bold>a</bold> Compact morphotype with substrate mycelium <bold>b, d</bold> compact colonies with a cerebriform pattern <bold>c</bold> colony of <italic><tp:taxon-name><tp:taxon-name-part taxon-name-part-type="genus" reg="Posidoniomyces">P.</tp:taxon-name-part><tp:taxon-name-part taxon-name-part-type="species" reg="atricolor">atricolor</tp:taxon-name-part></tp:taxon-name></italic> on PCA <bold>e</bold> rhizoidal and compact (arrow) daughter colonies on PCA washed with sterile tap water <bold>f</bold> detail of the colonies encircled in <bold>e</bold>; <bold>g, h</bold> terminal capitate swellings on the surface of compact colonies <bold>i–k</bold> conspicuous swellings on aerial mycelium. Scale bars: 500 μm (<bold>a, d</bold>), 1000 μm (<bold>b, c</bold>), 5 mm (<bold>e</bold>), 200 μm (<bold>f</bold>), 100 μm (<bold>g</bold>), 20 μm (<bold>h</bold>).</p></caption><graphic xmlns:xlink="http://www.w3.org/1999/xlink" xlink:href="mycokeys-55-059-g006.jpg" position="float" orientation="portrait" xlink:type="simple" id="oo_313324.jpg"/></fig></tp:treatment-sec><ref-list><ref id="B77"><mixed-citation xmlns:xlink="http://www.w3.org/1999/xlink" xlink:type="simple"><person-group><name name-style="western"><surname>Vohník</surname><given-names>M</given-names></name><name name-style="western"><surname>Borovec</surname><given-names>O</given-names></name><name name-style="western"><surname>Kolařík</surname><given-names>M</given-names></name></person-group> (<year>2016</year>) <article-title>Communities of cultivable root mycobionts of the seagrass <italic><tp:taxon-name><tp:taxon-name-part taxon-name-part-type="genus">Posidonia</tp:taxon-name-part><tp:taxon-name-part taxon-name-part-type="species">oceanica</tp:taxon-name-part></tp:taxon-name></italic> in the northwest Mediterranean Sea are dominated by a hitherto undescribed pleosporalean dark septate endophyte.</article-title><source>Microbial Ecology</source><volume>71</volume>: <fpage>442</fpage>–<lpage>451</lpage>. <ext-link xlink:type="simple" ext-link-type="doi" xlink:href="10.1007/s00248-015-0640-5">https://doi.org/10.1007/s00248-015-0640-5</ext-link></mixed-citation></ref></ref-list></tp:taxon-treatment>
