# Supplementary material for: Extensive sampling and high-throughput sequencing reveal Posidoniomycesatricolor gen. et sp. nov. (Aigialaceae, Pleosporales) as the dominant root mycobiont of the dominant Mediterranean seagrass Posidoniaoceanica
Source: MycoKeys. 2019 Jun 26;55:59–86. doi: 10.3897/mycokeys.55.35682 (PMC6609996; doi:10.3897/mycokeys.55.35682)
Supplement: Supplementary material 1 [file mycokeys-55-059-s002.xlsx]

## Sheet: Supplementary Material 2
Supplementary Material 2: A list of fungi, isolate information and new sequences determined for this study (in bold) and additional sequences retrieved from GenBank
source: Vohník et al.: Extensive sampling and high-throughput sequencing reveal Posidoniomyces atricolor gen. et sp. nov. (Aigialaceae, Pleosporales) as the dominant root mycobiont of the seagrass Posidonia oceanica in the northwest Mediterranean Sea (doi: 10.3897/mycokeys.@.35682
Taxon	Source	Type	Country	Substrate			GenBank accession numbers		References
					ITS	nuc28S	nuc18S	RPB2
Aigialus grandis	J.K. 5244A		Belize	mangrove wood	-	GU301793	GU296131	GU371762	Schoch et al. (2009a)
Aigialus grandis	BCC 18419		Malaysia	mangrove wood	-	GU479774	GU479738	GU479813	Schoch et al. (2009a)
Aigialus mangrovis	BCC 33563		Thailand	mangrove wood	-	GU479776	GU479741	GU479815	Schoch et al. (2009a)
Aigialus mangrovis	BCC 33564		Thailand	mangrove wood	-	GU479777	GU479742	GU479816	Schoch et al. (2009a)
Aigialus parvus	BCC 32558		Malaysia	mangrove wood	-	GU479779	GU479743	GU479818	Schoch et al. (2009a)
Aigialus parvus	BCC 18403		Malaysia	mangrove wood	-	GU479778	GU479744	GU479817	Schoch et al. (2009a)
Aigialus parvus	A6		Unknown	Unknown	-	GU301795	GU296133	GU371771	Schoch et al. (2009a)
Aigialus rhizophorae	BCC 33573		Thailand	mangrove wood	-	GU479781	GU479746	GU479820	Schoch et al. (2009a)
Aigialus rhizophorae	BCC 33572		Thailand	mangrove wood	-	GU479780	GU479745	GU479819	Schoch et al. (2009a)
Ascocratera manglicola	ATCC MYA-3579		Belize	dead root of Rhizophora mangle	-	GU301799	GU296136	GU371763	Schoch et al. (2009a)
Ascocratera manglicola	HHUF 30032		Japan	Unknown	-	GU479783	GU479748	GU479822	Schoch et al. (2009a)
Ascocratera manglicola	BCC 09270		Thailand	mangrove wood	-	GU479782	GU479747	GU479821	Schoch et al. (2009a)
Astrosphaeriella bambusae	MFLUCC 10-0095		Thailand	bamboo	JN846709	-	-	-	Liu et al. (2011)
Fissuroma aggregatum	KT 767		Japan	culm of Sasa kurilensis	-	AB524590	AB524449	-	Tanaka et al. (2009)
Fissuroma bambusae	MFLUCC 11-0198		Thailand	dead bamboo stem	-	KT955469	KT955449	KT955406	Phookamsak et al. (2015)
Fissuroma bambusae	MFLUCC 11-0160	T	Thailand	dead bamboo stem	-	KT955468	KT955448	KT955417	Phookamsak et al. (2015)
Fissuroma calami	MFLUCC 17-2030		Thailand	dead tissue of Calamus rotang	-	MF588994	MF588984	-	Wanasinghe et al. (2018)			;
Fissuroma calami	MFLUCC 13-0836	T	Thailand	dead tissue of Calamus rotang	-	MF588993	MF588983	-	Wanasinghe et al. (2018)
Fissuroma caryotae	MFLU 17-1253	T	China	dead tissue of Caryota urens	-	MF588996	MF588986	-	Wanasinghe et al. (2018)
Fissuroma maculans	MFLUCC 10-0886	T	Thailand	dead leaves of Arenga westerhoutii	JN846710	JN846724	JN846734	-	Liu et al. (2011)
Fissuroma maculans	MFLUCC 10-0888		Thailand	dead rhachis of Arenga sp.	JN846713	JN846726	JN846737	-	Liu et al. (2011)
Fissuroma neoaggregatum	MFLUCC 13-0227		Thailand	dead bamboo stem	-	KT955471	KT955451	KT955407	Phookamsak et al. (2015)
Fissuroma neoaggregatum	MFLUCC 10-0554	T	Thailand	dead bamboo stem	JN846718	KT955470	KT955450	KT955412	Phookamsak et al. (2015)
Fissuroma taiwanense	FU30861	T	Taiwan	dead stem of Hedychium coronarium	-	MG189605	MG189607	-	Tennakoon et al. (2018)
Fissuroma taiwanense	FU30862		Taiwan	dead stem of Hedychium coronarium	-	MG189606	MG189608	-	Tennakoon et al. (2018)
Fissuroma thailandicum	MFLUCC 11-0189		Thailand	dead bamboo stem	-	KT955472	KT955452	KT955423	Phookamsak et al. (2015)
Fissuroma thailandicum	MFLUCC 11-0206	T	Thailand	dead bamboo stem	-	KT955473	KT955453	KT955415	Phookamsak et al. (2015)
Neoastrosphaeriella aquatica	MFLUCC 18-0209	T	Thailand	sunbmerged decaying wood	MK138710	MK138829	MK138789	-	Bao et al. (2019)
Neoastrosphaeriella krabiensis	MFLUCC 11-0025	T	Thailand	petiole of Metroxylon sagu	JN846715	JN846729	JN846739	-	Liu et al. (2011)
Neoastrosphaeriella krabiensis	MFLUCC 11-0022		Thailand	petiole of Elaeis guineensis	JN846711	JN846727	JN846735	-	Liu et al. (2011)
Neoastrosphaeriella sribooniensis	MFLUCC 13-0834	T	Thailand	dead tissue of Calamus rotang	-	MF588997	MF588987	-	Wanasinghe et al. (2018)
Neofusicoccum ribis	CBS 115475		USA	Ribes	-	DQ678053	DQ678000	DQ677947	Schoch et al. (2009b)
Lasiodiplodia lignicola	MFLUCC 11-0435	T	Thailand	dead wood	-	JX646814	JX646830	KP872470	Liu et al. (2012), Shuttleworth et al. (unpubl.)
Phyllosticta ampelicida	CBS 237.48		Unknown	Parthenocissus tricuspidata	-	DQ678085	DQ678034	DQ677983	Schoch et al. (2009b)
Posidoniomyces atricolor	BRK-21	T	Croatia	surface sterilized root of Posidonia oceanica	MK656111	MK656107	MK656115	-	This study
Posidoniomyces atricolor	BRK-61		Croatia	surface sterilized root of Posidonia oceanica	MK656112	MK656108	MK656116	-	This study
Posidoniomyces atricolor	BRK-93		Croatia	surface sterilized root of Posidonia oceanica	MK656113	MK656109	MK656117	-	This study
Posidoniomyces atricolor	BRK-97		Croatia	surface sterilized root of Posidonia oceanica	MK656114	MK656110	MK656118	MK656935	This study
Posidoniomyces atricolor	M8		Croatia	surface sterilized root of Posidonia oceanica	-	KY488012	-	-	Vohník et al. (2017)
Posidoniomyces atricolor	P08		Italy	surface sterilized root of Posidonia oceanica	KC145427	-	-	-	Vohník et al. (2016)
Posidoniomyces atricolor	P09		Italy	surface sterilized root of Posidonia oceanica	KC145428	KC736940	-	-	Vohník et al. (2016)
Posidoniomyces atricolor	P10		France	surface sterilized root of Posidonia oceanica	KC145429	KC736941	-	-	Vohník et al. (2016)
Posidoniomyces atricolor	P11		France	surface sterilized root of Posidonia oceanica	KC736942	KC145430	-	-	Vohník et al. (2016)
Posidoniomyces atricolor	P14		France	surface sterilized root of Posidonia oceanica	KC412711	-	-	-	Vohník et al. (2016)
Posidoniomyces atricolor	P15		France	surface sterilized root of Posidonia oceanica	KC412712	KC736943	-	-	Vohník et al. (2016)
Posidoniomyces atricolor	P16		France	surface sterilized root of Posidonia oceanica	KC412713	-	-	-	Vohník et al. (2016)
Posidoniomyces atricolor	P18		Spain	surface sterilized root of Posidonia oceanica	KC412714	-	-	-	Vohník et al. (2016)
Posidoniomyces atricolor	P19		Italy	surface sterilized root of Posidonia oceanica	KC412715	-	-	-	Vohník et al. (2016)
Posidoniomyces atricolor	P20		Spain	surface sterilized root of Posidonia oceanica	KC412716	KC736944	-	-	Vohník et al. (2016)
Posidoniomyces atricolor	P22		France	surface sterilized root of Posidonia oceanica	KC412717	-	-	-	Vohník et al. (2016)
Posidoniomyces atricolor	P30		Croatia	surface sterilized root of Posidonia oceanica	KC412718	-	-	-	Vohník et al. (2016)
Posidoniomyces atricolor	P31		Croatia	surface sterilized root of Posidonia oceanica	KC412719	-	-	-	Vohník et al. (2016)
Rimora mangrovei	J.K. 5246A		Belize	mangrove wood	-	GU301868	GU296193	GU371759	Schoch et al. (2009a)
Rimora mangrovei	J.K. 5437B		India	mangrove wood	-	GU479798	GU479765	-	Schoch et al. (2009a)
Saccharata kirstenboschensis	CBS 123537	T	South Africa	living leaves of Encephalartos princeps	-	FJ372409	KF766310	KX464065	Crous et al. (2008), Slippers et al. (2013), Yang et al. (2017)
